# Supplementary material for: Different Traits, Different Evolutionary Pathways: Insights from Salamandrina (Amphibia, Caudata)
Source: Animals (Basel). 2022 Nov 28;12(23):3326. doi: 10.3390/ani12233326 (PMC9739870; doi:10.3390/ani12233326)
Supplement: Supplementary file 1 [file animals-12-03326-s001.zip]

Archive with 1 entries (1 files):
- animals-2031885-supplementary.pdf
